# Supplementary material for: A case report of a rapidly growing giant coronary pseudoaneurysm: challenges and lessons learned
Source: Eur Heart J Case Rep. 2024 Jan 3;8(1):ytad637. doi: 10.1093/ehjcr/ytad637 (PMC10762889; doi:10.1093/ehjcr/ytad637)
Supplement: ytad637_Supplementary_Data [file ytad637_supplementary_data.zip]

Archive with 6 entries (6 files):
- Alturkmani RCA PSA Video 1b angio 1st presentation after DES.mp4
- Alturkmani RCA PSA Video 2a TEE  SAX.mp4
- Alturkmani RCA PSA Video 2b TEE  LAX.mp4
- Alturmani RCA PSA Vid 3b angio post-cover stent.mp4
- Alturkmani RCA PSA   Video 1a angio 1st presentation.mp4
- Alturkmani RCA PSA Vid 3a angio pre-cover stent.mp4
